# Supplementary material for: MAPK-mediated transcription factor GATAd contributes to Cry1Ac resistance in diamondback moth by reducing PxmALP expression
Source: PLoS Genet. 2022 Feb 3;18(2):e1010037. doi: 10.1371/journal.pgen.1010037 (PMC8846524; doi:10.1371/journal.pgen.1010037)
Supplement: S1 Data — (XLSX) [file pgen.1010037.s010.xlsx]

## Sheet: Figure 1B
	Promoters	Luciferase activities (fold)				Mean	SE
		Bio repeat 1	Bio repeat 2	Bio repeat 3	Bio repeat 4
	Control	1.19038	0.94543	0.97287	0.89132	1	0.0656822
	PromS	3.75406	3.48173	3.64175	3.19395	3.51787	0.121574
	PromR	3.20922	3.47859	3.41665	3.24916	3.33841	0.0648251

## Sheet: Figure 1C
	Fragments	Strains	Luciferase activities (fold)				Mean	SE
			Bio repeat 1	Bio repeat 2	Bio repeat 3	Bio repeat 4
	Control	DBM1Ac-S	0.931189	1.06185	1.05492	0.952041	1	0.0340058
		NIL-R	0.931189	1.06185	1.05492	0.952041	1	0.0340058
	P(-218/-1)	DBM1Ac-S	3.5518	2.90277	3.19336	3.03407	3.1705	0.140299
		NIL-R	2.63674	2.64701	2.6907	3.01059	2.74626	0.0888824
	P(-388/-1)	DBM1Ac-S	4.53233	3.64304	4.37925	4.37448	4.23227	0.199802
		NIL-R	3.33453	3.86439	3.67555	3.29393	3.5421	0.13734
	P(-577/-1)	DBM1Ac-S	7.80836	7.08979	8.32902	8.65398	7.97029	0.341273
		NIL-R	8.10226	7.79789	7.96991	7.80995	7.92	0.0723033
	P(-1395/-1)	DBM1Ac-S	5.91405	6.84388	5.89639	6.36	6.25358	0.2241
		NIL-R	7.34925	5.87438	6.15848	5.90656	6.32217	0.348201
	P(-1753/-1)	DBM1Ac-S	9.01476	7.29825	6.94386	7.93993	7.7992	0.454601
		NIL-R	8.03582	7.68144	7.94452	7.8533	7.87877	0.0755966
	P(-1921/-1)	DBM1Ac-S	6.53048	5.83916	5.44908	5.38197	5.80017	0.263476
		NIL-R	7.34246	6.08647	7.92261	6.75244	7.026	0.393871
	P(-2296/-1)	DBM1Ac-S	6.37471	6.43847	6.54442	6.87368	6.55782	0.110952
		NIL-R	6.48256	5.25836	5.98591	6.48434	6.05279	0.289616

## Sheet: Figure 2B
	TFs	Strains	Luciferase activities (fold)				Mean	SE
			Bio repeat 1	Bio repeat 2	Bio repeat 3	Bio repeat 4
	Control	DBM1Ac-S	0.838522	0.997877	1.23619	0.927409	1	0.0852133
		NIL-R	0.844525	1.03368	1.16829	0.953504	1	0.0681855
	GATAa	DBM1Ac-S	1.40127	0.915312	1.10925	1.00861	1.10861	0.105282
		NIL-R	1.26487	0.925532	1.01473	1.5587	1.19096	0.14207
	GATAb	DBM1Ac-S	0.847875	0.93647	0.794805	0.912017	0.872792	0.0320108
		NIL-R	1.03166	0.914311	0.872039	0.883767	0.925445	0.0365092
	GATAc	DBM1Ac-S	0.916536	0.976179	0.777848	1.00221	0.918193	0.0501003
		NIL-R	0.866592	0.903831	0.901631	1.02502	0.924268	0.0346494
	GATAd	DBM1Ac-S	4.01879	3.27952	3.49599	4.17171	3.7415	0.211278
		NIL-R	1.57929	1.52814	1.69648	1.66989	1.61845	0.039185
	GATAe	DBM1Ac-S	2.43817	2.28123	2.12495	2.4408	2.32128	0.0753314
		NIL-R	2.16396	2.0077	2.39919	2.21199	2.19571	0.0806356
	Dfd	DBM1Ac-S	1.24217	1.12749	1.28479	1.03269	1.17178	0.0570339
		NIL-R	1.12088	1.11142	0.981586	0.985546	1.04986	0.0383314
	Antp	DBM1Ac-S	1.03789	0.80533	0.751634	0.796986	0.847959	0.0643989
		NIL-R	0.925588	0.966054	1.0316	0.961631	0.971219	0.0220736
	Hb	DBM1Ac-S	0.832023	0.806537	0.933967	1.05534	0.906966	0.0566022
	Ftz	NIL-R	0.884143	1.06585	1.02459	0.989471	0.991015	0.0388928
	FTZ	DBM1Ac-S	1.04254	1.22101	1.19614	0.961101	1.1052	0.0621639
	FoxA	NIL-R	1.16683	1.26286	1.21831	1.01242	1.1651	0.0545458
	POU6F2	DBM1Ac-S	1.97432	1.99742	2.3468	2.01155	2.08252	0.0884253
		NIL-R	1.63323	1.68374	1.87287	2.08758	1.81936	0.103216
	FoxA	DBM1Ac-S	1.12213	1.07415	1.04583	1.00639	1.06212	0.024352
		NIL-R	1.15681	1.0687	0.992887	0.938917	1.03933	0.0473507

## Sheet: Figure 2C
	Genes	Strains	Relative expression (Gene/RPL32)			Mean	SE
			Bio repeat 1	Bio repeat 2	Bio repeat 3
	GATAd	DBM1Ac-S	1.064	0.907	1.037	1.00267	0.0484642
		NIL-R	0.683	0.415	0.507	0.535	0.0786215
	GATAe	DBM1Ac-S	0.949	0.901	1.17	1.00667	0.0828338
		NIL-R	0.97	1.114	1.308	1.13067	0.0979274
	POU6F2	DBM1Ac-S	1.09	0.947	0.969	1.002	0.044456
		NIL-R	0.839	1.077	0.828	0.914667	0.0812288

## Sheet: Figure 3C
	Fragments (S)	TF	Luciferase activities (fold)				Mean	SE
			Bio repeat 1	Bio repeat 2	Bio repeat 3	Bio repeat 4
	-2296	Control	0.969896	1.1929	0.970504	0.916704	1.0125	0.0614399
		GATAd	3.46152	3.77027	4.04708	3.42025	3.67478	0.146627
	-1921	Control	1.1599	1.0529	0.950504	0.99167	1.03874	0.0455342
		GATAd	3.35532	3.15065	3.72855	3.20101	3.35888	0.130688
	-1395	Control	1.0599	1.0029	0.990504	1.0967	1.0375	0.0248542
		GATAd	3.0734	3.61577	3.5197	2.91782	3.28167	0.169323
	-577	Control	0.959896	1.0929	0.930504	1.0167	1	0.0357616
		GATAd	1.42092	1.32896	1.09573	1.25056	1.27404	0.0688818
	-218	Control	0.998896	1.1929	0.970504	1.1167	1.06975	0.0518328
		GATAd	1.0854	1.02214	1.04717	1.25475	1.10237	0.0524328

## Sheet: Figure 3D
	Fragments (R)	TF	Luciferase activities (fold)				Mean	SE
			Bio repeat 1	Bio repeat 2	Bio repeat 3	Bio repeat 4
	-2004	Control	1.10275	0.994772	0.880509	0.973422	0.987863	0.0456248
		GATAd	1.74617	1.80483	1.76378	2.19871	1.87837	0.107483
	-1620	Control	1.05275	1.11977	0.960059	0.937422	1.0175	0.0422432
		GATAd	1.77563	1.67761	1.85559	1.59052	1.72484	0.0576975
	-1053	Control	1.19275	1.01977	0.870059	0.997422	1.02	0.0663536
		GATAd	1.5529	1.64214	1.74008	1.77027	1.67635	0.0494078
	-571	Control	1.10275	1.11977	0.900059	0.917422	1.01	0.0586725
		GATAd	0.892434	0.960601	0.814018	0.952757	0.904953	0.0339213
	-218	Control	1.09275	0.919772	0.970059	0.977422	0.99	0.0365659
		GATAd	1.18097	0.954169	1.00203	1.24246	1.09491	0.0692895

## Sheet: Figure 3E
	Fragments (S)	TF	Luciferase activities (fold)				Mean	SE
			Bio repeat 1	Bio repeat 2	Bio repeat 3	Bio repeat 4
	-1125	Control	1.14001	0.981205	1.03008	1.0497	1.05025	0.0332052
		GATAd	3.84384	4.34377	3.16031	3.25218	3.65002	0.276427
	-856	Control	1.01001	0.991205	1.07008	1.0587	1.0325	0.018952
		GATAd	3.36877	3.18325	3.28173	3.29092	3.28117	0.038031
	-739	Control	1.11001	0.991205	1.05008	1.0987	1.0625	0.0270876
		GATAd	3.40359	3.09199	3.38183	2.97695	3.21359	0.106142
	-684	Control	0.91001	1.0612	0.980084	1.0487	1	0.0348959
		GATAd	3.35635	3.80365	3.53417	3.05806	3.43806	0.156517
	-218	Control	0.94501	0.961205	1.08008	1.1487	1.03375	0.0487324
		GATAd	1.05341	1.19849	1.12223	1.28865	1.16569	0.0505724

## Sheet: Figure 3F
	Fragments (R)	TF	Luciferase activities (fold)				Mean	SE
			Bio repeat 1	Bio repeat 2	Bio repeat 3	Bio repeat 4
	-1089	Control	1.20081	0.926175	0.997759	1.02325	1.037	0.0583424
		GATAd	1.75999	1.98582	1.5282	1.97837	1.8131	0.10845
	-933	Control	1.21281	1.09017	1.05776	1.02325	1.096	0.0412656
		GATAd	1.27898	0.98222	1.01745	1.18833	1.11674	0.0703566
	-852	Control	1.10281	1.03917	1.10776	0.903251	1.03825	0.0476319
		GATAd	1.15997	1.35182	1.20014	1.15996	1.21798	0.0456083
	-733	Control	1.19201	0.926175	0.997759	1.22325	1.0848	0.0726874
		GATAd	1.2923	1.30902	1.462	1.02546	1.27219	0.0906755
	-218	Control	1.09281	1.02618	0.957759	0.923251	1	0.0376101
		GATAd	1.03673	1.18646	1.11114	1.06838	1.10068	0.0324049

## Sheet: Figure 4C
	Fragments (S)	CREs	Luciferase activities (fold)				Mean	SE
			Bio repeat 1	Bio repeat 2	Bio repeat 3	Bio repeat 4
	-1125	Control	0.998966	0.920347	1.08395	0.944674	0.986984	0.0362586
		CRE1S	3.549	3.34309	3.72797	3.70798	3.58201	0.0891368
		Control	0.948966	1.02035	0.983948	1.04674	1	0.0213322
		CRE1S-Mu1	1.3659	1.34052	1.22561	1.28535	1.30435	0.0311695
		Control	0.848966	1.12035	0.883948	1.14674	1	0.0776184
		CRE1S-Mu2	1.23215	1.37771	1.05435	1.23585	1.22502	0.0662135

## Sheet: Figure 4D
	Fragments (R)	CREs	Luciferase activities (fold)				Mean	SE
			Bio repeat 1	Bio repeat 2	Bio repeat 3	Bio repeat 4
	-1089	Control	1.01044	0.960924	1.10923	0.929093	1.00242	0.0393397
		CRE5R	1.86244	1.5438	1.50457	1.49395	1.60119	0.0877412
		Control	0.922135	1.10924	0.95923	0.962393	0.98825	0.0413529
		CRE5R-Mu1	1.065	1.15998	1.11928	1.34139	1.17141	0.0599051
		Control	1.02214	1.00924	1.05923	0.909393	1	0.0320068
		CRE5R-Mu2	0.944437	1.19966	1.15563	1.08269	1.0956	0.0558642

[truncated: 8 more sheets: Figure 5A-D, Figure 5E, Figure 6B, Figure 7A, Figure 7B, Figure 8A, Figure 8B, S4 Figure]
